# Supplementary material for: Improvements of Age-Related Cognitive Decline in Mice by Lactobacillus helveticus WHH1889, a Novel Strain with Psychobiotic Properties
Source: Nutrients. 2023 Sep 3;15(17):3852. doi: 10.3390/nu15173852 (PMC10489973; doi:10.3390/nu15173852)
Supplement: Supplementary file 1 [file nutrients-15-03852-s001.zip]

Archive with 1 entries (1 files):
- nutrients-2564932-supplementary.pdf
